# Supplementary material for: Identification of Cell-Attachment Factors Derived from Green Algal Cells Disrupted by Sonication in Fabrication of Cell Plastics
Source: Bioengineering (Basel). 2023 Jul 27;10(8):893. doi: 10.3390/bioengineering10080893 (PMC10451321; doi:10.3390/bioengineering10080893)
Supplement: Supplementary file 1 [file bioengineering-10-00893-s001.zip]

Archive with 1 entries (1 files):
- bioengineering-2451707-supplementary.pdf
